# Supplementary material for: Genetic screening of a Chinese cohort of children with hearing loss using a next-generation sequencing panel
Source: Hum Genomics. 2023 Jan 4;17:1. doi: 10.1186/s40246-022-00449-1 (PMC9811745; doi:10.1186/s40246-022-00449-1)
Supplement: Supplementary file 1 — Additional file 1: Table S1. The panel containing 518 genes associated with deafness. [file 40246_2022_449_MOESM1_ESM.xls]

## Sheet: Sheet1
ABCA12		DIABLO		HOXA2		NUBPL		SLC26A5		LRP1
ABCD1		DIAPH1		HSD17B10		OFD1		SLC29A3		MET
ABHD12		DIAPH3		HSD17B4		OPA1		SLC33A1		NSMF
ABHD5		DLX5		IDS		ORC1		SLC4A11		OTOR
ACO2		DMP1		IDUA		OTOA		SLC52A3		SEMA3A
ACOX1		DNAAF3		IGBP1		OTOF		SLX4		SLC22A4
ACTB		DNAI1		IGF1		PAX1		SMAD4		TMPRSS5
ACTG1		DNMT1		IKBKG		PAX2		SMPX		TRIM32
ACVR1		DSPP		ILDR1		PAX3		SNAI2		OTOGL
ACY1		EBP		IMPAD1		PAX6		SNAP29		KITLG
ADK		EDN1		INSR		PCDH15		SOST		SMOC1
AIFM1		EDN3		IRX5		PCNT		SOX10		P2RX2
AK2		EDNRA		ITM2B		PDZD7		SOX2		OSBPL2
AKT1		EDNRB		JAK2		PEPD		SOX9		OTOG
ALG11		EFNB1		KARS		PEX1		SPECC1L		PNPT1
ALMS1		EFTUD2		KAT6B		PEX10		SPTLC1		SYNE4
ALX3		EHMT1		KCNE1		PEX11B		SQSTM1		TMEM132E
AMER1		ELAC2		KCNJ10		PEX12		SRCAP		TSPEAR
ANKH		ERCC2		KCNQ1		PEX13		ST3GAL5
ANKRD11		ERCC3		KCNQ4		PEX16		STRC
ANTXR1		ERCC4		KIF7		PEX2		SUCLA2
AP1S2		ERCC6		KIT		PEX26		SUCLG1
ARHGEF6		ERCC8		KMT2D		PEX6		SUFU
ARSB		ESPN		KYNU		PEX7		SUMF1
ARSE		ESRRB		L2HGDH		PHEX		SURF1
ASCL1		EYA1		LARS2		PHF6		SYT2
ASPA		EYA4		LEMD3		PHOX2B		TACO1
ASPM		FAM20C		LHFPL5		PHYH		TBC1D24
ASXL1		FANCA		LHX3		PIEZO2		TBX22
ATP1A3		FANCC		LMNA		PIGA		TCIRG1
ATP6V0A4		FANCD2		LMNB1		PIGL		TCOF1
ATP6V1B1		FANCE		LMX1B		PIGV		TECTA
ATRX		FARS2		LOXHD1		PIK3CA		TFAP2A
B3GALTL		FASTKD2		LRP2		PIK3R1		TFAP2B
BBS1		FGF10		LRP4		PLA2G6		TGFB1
BCAP31		FGF3		LRP5		PLOD3		THRB
BCOR		FGFR1		LRTOMT		PLP1		TIMM8A
BCS1L		FGFR2		MAF		PMP22		TINF2
BDNF		FGFR3		MAN2B1		PNPLA2		TK2
BEAN1		FIG4		MANBA		PNPLA6		TMC1
BMP4		FKBP14		MARS2		POGZ		TMIE
BRAF		FLNA		MARVELD2		POLD1		TMPRSS3
BSND		FLNB		MASP1		POLG		TNC
BTD		FMR1		MBTPS2		POR		TNFRSF11A
BTK		FOXC1		MED12		PORCN		TNFRSF11B
C10orf2		FOXI1		MFN2		POU3F4		TP63
C5orf42		FOXRED1		MGAT2		POU4F3		TPRN
CACNA1A		FRAS1		MGP		PQBP1		TRIOBP
CACNA1D		FREM2		MITF		PRDM5		TRPV4
CASK		FTO		MOGS		PRKAR1A		TSHZ1
CCBE1		FUCA1		MPZ		PRKDC		TTC19
CCDC50		G6PC3		MSRB3		PROKR2		TTR
CD151		GAA		MYCN		PRPS1		TWIST1
CDH23		GALC		MYH14		PRRX1		TWIST2
CDK5RAP2		GALE		MYH9		PTCH1		TYMP
CEACAM16		GALNS		MYO15A		PTCH2		TYR
CEP57		GATA1		MYO1A		PTEN		UBR1
CHD7		GATA2		MYO3A		PTH1R		UGT1A1
CHRNG		GATA3		MYO6		PTPN11		USH1C
CHST14		GBA		MYO7A		PTPRQ		USH1G
CHST3		GDF6		NAA10		RAB23		USH2A
CHSY1		GDNF		NAGA		RAI1		VHL
CIB2		GFER		NAGLU		RBM8A		VPS13B
CISD2		GIPC3		NBN		RDX		WFS1
CLCN7		GJA1		NDP		RECQL4		XPA
CLCNKA		GJB1		NDRG1		RET		XPNPEP3
CLCNKB		GJB2		NDUFA1		RFT1		XYLT2
CLDN14		GJB3		NDUFA10		RNASET2		YAP1
CLRN1		GJB4		NDUFA11		ROBO3		ZNF469
COCH		GJB6		NDUFA12		ROR2		ALX1
COL10A1		GJC2		NDUFA2		RPGR		ALX4
COL11A1		GLA		NDUFA9		RPS26		ATP2B2
COL11A2		GLB1		NDUFAF1		RPS6KA3		COL9A2
COL1A1		GLYCTK		NDUFAF2		RRM2B		FGF8
COL1A2		GNAQ		NDUFAF3		RUNX2		FREM1
COL2A1		GNAS		NDUFAF4		SALL1		HMX1
COL4A3		GNS		NDUFAF5		SALL4		HOMER2
COL4A4		GPC3		NDUFAF6		SBF2		IL13
COL4A5		GPR98		NDUFB3		SCO1		LAMA3
COL4A6		GPSM2		NDUFB9		SDHA		NARS2
COL7A1		GRHL2		NDUFS1		SDHAF2		PABPN1
COL9A1		GRIP1		NDUFS2		SDHB		PDSS1
COLEC11		GRXCR1		NDUFS3		SDHC		POLR1C
COQ2		GSC		NDUFS4		SDHD		POLR1D
COQ6		GUCY2D		NDUFS6		SEMA3E		PROK2
COX10		GUSB		NDUFS7		SERPINB6		SEC23A
COX14		HARS		NDUFS8		SETBP1		TJP2
COX15		HARS2		NDUFV1		SF3B4		TRMU
COX6B1		HBB		NDUFV2		SGSH		APOD
CREBBP		HCCS		NEU1		SH3TC2		C2orf71
CRYM		HDAC4		NF2		SHANK3		CACNA1F
CTSA		HDAC8		NFIX		SHOC2		KIAA1199
DCAF17		HESX1		NIPBL		SIX1		CLU
DCDC2		HEXA		NLRP12		SIX5		CNGA1
DDX11		HEXB		NLRP3		SKI		COL9A3
DFNA5		HGD		NOG		SLC17A8		EYS
DFNB31		HGF		NOTCH2		SLC19A2		GNRHR
DFNB59		HGSNAT		NOTCH3		SLC25A4		KIF5A
DHCR7		HOXA1		NSD1		SLC26A2		KRT17
DHODH		HOXA11		NSDHL		SLC26A4		LRAT
