# Supplementary material for: Genetic screening of a Chinese cohort of children with hearing loss using a next-generation sequencing panel
Source: Hum Genomics. 2023 Jan 4;17:1. doi: 10.1186/s40246-022-00449-1 (PMC9811745; doi:10.1186/s40246-022-00449-1)
Supplement: Supplementary file 3 — Additional file 3: Table S3. The frequency of mutation site in 5000 normal population. [file 40246_2022_449_MOESM3_ESM.xlsx]

## Sheet: Sheet1
Gene	Exon/Intron	cDNA	Protein	ACMG	Inhouse MAF
MYO15A	Exon9	c.4143-1G>A	splicing	U	0.0002
MYO15A	Exon23；Exon21	c.5681T>C；c.6721T>C	p.L1894P； p.W2241R	U	0
MYO15A	Exon63	c.10350+2T>G	splicing	L	0.0001
MYO15A	Exon16；Exon63	c.5005delC；c.10250_10252delCCT	p.Q1669Rfs*128；p.S3417del	L；L	0/0.0006427
MYO15A	Exon63	c.10350+2T>G	splicing	L	0.0001
SOX10	Exon2	c.127C>T	p.R43X	L	0
SOX10	Exon2	c.346C>G	p.Q116E	P	0
SOX10	Exon4	c.698-2A>C	splicing	P	0
SOX10	Exon2	c.23C>A	p.S8X	L	0
SOX10	Exon2	c.178delG	p.D60fs*49	P	0
SOX10	Exon3	c.506delC	p.P169Rfs*117	P	0
MITF	Exon1	c.37C>T	p.R13X	L	0
MITF	Exon7	c.641_643delGAA	p.214_215delRRinsR	P	0
MITF	Exon3-10	del	-	P	0
MITF	Exon4	c.419delC	p.P140fs*15	L	0
MITF	Exon9	c.1024delinsAT	p.D342Ifs*79	P	0
MYO7A	Exon29	c.3633delC	p.L1212Cfs*20	P	0
MYO7A	Exon32；Exon41	c.4254delC；c.5648G>T	p.D1419Tfs*7；p.R1883L	P；L	0/0
MYO7A	Exon8	c.765C>A	p.F255L	U	0
TMC1	Exon7	c.107delA	(p.E36Gfs*3)	L	0
TMC1	Exon13	c.797T>C	(p.I266T)	L	0.0006
TMC1	Exon13；Exon19	c.884+2_884+3insT；c.1744T>C	splicing；vp.F582L	L；U	0.0001631/0
PAX3	Exon3	c.420_424delCGCGGinsTTAC	(p.A141Yfs)	L	0
PAX3	Exon8	c.1261C>A	(p.P421T)	L	0
PAX3	Exon6	c.830_854del	(p.Q277Lfs*96)	L	0
EYA1	Exon14；Exon6	c.1255delT	p.C419Vfs*12	P	0/0.00080
EYA1	Exon8-18	del	（-）	P	0
EYA1	Exon18	c.1774delC	p.L592Cfs*47	L	0
USH2A	Exon57；Exon28	c.11053T>C；c.5608C>T	(p.W3685R)；(p.R1870W)	U；L	0.00060/0.00490
USH2A	Exon21；Exon2	c.4616C>T；c.206G>T	p.T1539I；p.S69I	L；U	0.000327/0.0011
COL11A2	Exon4；Exon5	c.628A>G；c.836C>A	p.I210V；p.P279H	/	0/0.0010
EDNRB	Exon1；Exon1	c.128C>G；c.25G>A	p.S43C；p.A9T	U；U	0.0002/0
PRPS1	Exon2	c.217A>G	(p.M73V)	U	0
OTOG	Exon31；Exon49	c.3805A>G；c.7991A>G	p.M1269V；p.D2664G	U；U	0/0.00020
FGFR3	Exon18	c.2297C>T	(p.P766L)	L	0
MT-RNR1	-	chrM-1555A>G	-	-	0
GATA3	Exon5	c.978_979del	p.W329Efs*23	P	0
PTPN11	Exon13	c.1510A>G	p.M504V	L	4e-06
CDH23	Exon37-50	del	（-）	P	0
SALL4	Exon4	c.3060delG	p.Q1020Hfs*57	L	0
ESRRB	Exon9；Exon7	c.1114G>A；c.670C>G	p.E372K；p.L224V	U；U	0.0001798/0.000435
ACTG1	Exon4	c.548G>A	p.R183Q	L	8.4e-06
USH1C	Exon5	c.388-1G>A	splicing	L	5.44e-05
GRXCR1	Exon1；Exon1	c.382C>T；c.79C>T	p.Q128X；p.R27X	P；P	0.0000084/0.0000083
PTPN11	Exon13	c.1502G>A	p.R501K	L	0
POU3F4	Exon1	c.101_104dupCTCA	p.Q35Hfs*8	L	0
CHD7	Exon33	c.6955C>T	p.R2319C	P	0
ACTB	Exon4	c.547C>T	p.R183W	L	0
MYO7A	exon32	c.4237G>A	p.V1413M	U	5.63e-05
BDP1	exon39；exon14	c.7873T>G；c.2005G>A	p.X2625E；p.E669K	L；U	0.0008724/0.0000040
DMXL2	exon17	c.2778A>T	p.E926D	U	0.0001997
TWIST1	exon1	c.70C>G	p.P24A	U	0.0002622
TSHZ1	exon2	c.985G>A	p.V329M	U	1.59e-05
TNC	exon12	c.3637G>A	p.V1213I	U	0.0007
MYO15A	exon15；exon25	c.4823C>A；c.5964+3G>A	p.A1608E；splicing	L；L	0/0.0006000
OTOF	exon30；exon3	c.3748C>T；c.157G>A	p.R1250C；p.A53T	U；U	0.0004000/0.0179949
EYA1	exon8	c.639+3_639+6delAATT	splicing	U	0
PDE1C	exon13	c.1415T>C	p.F472S	U	0.0001
TMIE	exon2	c.201delG	p.L68Cfs*74	L	0
ANKRD11	exon9	c.5292C>A	p.F1764L	U	0
PTPRQ	exon37	c.5695G>T	p.E1899X	L	0
CHD7	exon2	c.120A>C	p.Q40H	U	0.0001673
MYO7A	exon4；exon35	c.160A>G；c.4757A>G	p.T54A；p.N1586S	U；U	0.0006000/0.0047317
MYH9	exon10	c.1108+7C>T	splicing	U	0.0003263
AIFM1	exon16	c.1783G>A	p.G595S	U	0
TPRN	exon3；exon2	c.2073+8G>T；c.1844_1845insGGAGGAGGA	splicing；p.E615delinsEEEE	U；U	0.0002000/0
WFS1	exon8	c.1514G>C	p.C505S	L	0.0003806
MYH9	exon11	c.1201G>A	p.V401I	U	5.17e-05
OTOF	exon30；exon12	c.3864+8G>A；c.1194T>A	splicing；p.D398E	U；U	0.0000580/0.0064185
LHFPL5	exon1	c.187G>C	p.G63R	U	0
SALL4	exon2	c.2383G>A	p.A795T	U	0
WFS1	exon5	c.535G>A	p.A179T	U	0.0002
OTOG	exon8；exon51	c.919G>A；c.8012-6A>T	p.V307M；splicing	U；U	0.0026912/0
MYO15A	exon59；exon64	c.9787+1G>A；c.10419_10423del	splicing；p.S3474Pfs*42	L；L	0/0
WFS1	exon8；exon8	c.1820C>T；c.2603G>A	p.P607L；p.R868H	L；L	0.0006524/0.0000955
LHFPL5	exon1	c.187G>C	p.G63R	U	0
PTPRQ	exon33	c.5426+1G>A	splicing	P	0
CDH23	exon27；exon48	c.3262G>A；c.6911G>A	p.V1088M；p.R2304Q	U；U	0.0025641/0.0025036
PTPN11	exon1	c.5C>T	p.T2I	L	0
USH1C	exon5	c.388-1G>A	splicing	P	5.44e-05
PDZD7	exon15；exon8	c.2602A>G；c.1267G>A	p.M868V；p.A423T	U；U	0/0.0057692
MYO6	exon28	c.3057T>G	p.S1019R	U	0.0002
MITF	exon4	c.434_435insAA	p.N146Kfs*10	L	0
FLNA	exon14	c.2122C>T	p.R708W	U	0.0002
MYO7A	exon27	c.3494C>T	p.P1165L	U	0
CDH23	exon9；exon24	c.805C>T；c.2866G>A	p.R269W；p.E956K	U；L	0.0000086/0.0000638
TMC1	exon18	c.1672dupT	p.C558Lfs*66	L	0
WFS1	exon8	c.2051C>T	p.A684V	L	0
MCM2	exon4	c.436C>T	p.R146C	U	0.0001997
MYO7A	exon35	c.4757A>G	p.N1586S	U	0.0047317
MYO15A	exon63；exon64	c.10245_10247delCTC；c.10419_10423del	p.3415_3416delGSinsG；p.S3474Pfs*42	U；L	0.0006427/0
MYO15A	exon27；exon55	c.6177+1G>T；c.9385C>T	splicing；p.Q3129X	P；L	0/0
TBC1D24	exon2	c.755A>G	p.H252R	U	0.0001
TRIOBP	exon7	c.964G>T	p.A322S	U	0.008567
MYO15A	exon63	c.10350+2T>G	splicing	L	0.0001
MYO15A	exon32；exon63	c.6956+9C>G；c.10245_10247delCTC	splicing；p.3415_3416delGSinsG	L；U	0.0000706/0.0006427
PTPN11	exon7	c.836A>G	p.Y279C	L	0
BCOR	exon9	c.3925G>A	p.A1309T	U	0
MCM2	exon14	c.2379G>A	p.M793I	U	0.000599
TNFRSF11A	exon5	c.497C>T	p.T166M	U	7.7e-05
MYO6	exon23	c.2374C>T	p.R792C	U	0
TMC1	exon20	c.1953delC	p.L652Cfs*3	L	0
MYO1A	exon10	c.829G>A	p.V277M	U	0.0019231
PTPRQ	exon33	c.5426+1G>C	splicing	P	0
USH1C	exon19	c.1527delT	p.I509Mfs*2	L	0
LRP2	exon45；exon14	c.8501T>G；c.1897A>T	p.I2834S；p.T633S	U；U	0.0001997/0
MYO15A	exon64	c.10419_10423del	p.S3474Pfs*42	L	0
WFS1	exon8	c.1820C>T	p.P607L	L	0.0006524
WFS1	exon8	c.2051C>T	p.A684V	L	0
MYO15A	exon9；exon9	c.4143-1G>A	splicing	L	0.0001997/0.0002000
EYA1	exon9	c.679G>A	p.A227T	U	0.0003994
COL11A2	exon14	c.1475T>C	p.M492T	U	0
GATA3	exon2	c.59A>G	p.N20S	U	0.0003081
ERCC6	exon6；exon6	c.3166G>A；c.2387G>A	p.V1056I；p.G796D	L；U	0.0000770/0
GJB3	exon2	c.474G>A	p.M158I	L	0.0003
MYO1A	exon10	c.829G>A	p.V277M	U	0.0019231
CDH23	exon46；exon46	c.6604G>A；c.6504T>A	p.D2202N；p.N2168K	L；U	0.0006427/0
PTPRQ	exon4；exon30	c.523+9T>G；c.5124G>A	splicing；p.M1708I	U；U	0.0029479/0
TSHZ1	exon2	c.929C>T	p.A310V	U	5.18e-05
GAB1	exon9	c.1790_1791GT	(-)	U	0
PCDH15	exon35；exon33	c.5135C>T；c.5432T>C	p.A1712V；p.L1811P	U；U	0/0.0014000
MYO15A	exon56	c.9478C>T	p.L3160F	U	0.0082
SOX10	exon2	c.77_104delGGAGCGCGCCCTCGCTAGGGCCCGACGG	p.G26Afs*74	LP	0
PTPN11	exon4	c.417G>C	p.E139D	P	0
POU3F4	exon1	c.683C>T	p.S228L	LP	0
PTPN11	Exon13	c.1510A>G	p.(Met504Val)	L	0
OTOF	Exon44；Exon40	c.5647C>T；c.5000C>A	p.(Gln1883*)/p.(Ala1667Asp)	P；L	0
MITF	Exon8	c.796G>T	p.(Glu266*)	P	0
COL11A1	Exon60	c.4501G>A	p.(Gly1501Ser)	U	0
SOX10	Exon2	c.255G>A	p.(Trp85*)	P	0
TECTA	Exon9	c.2924G>A	p.(Arg975Gln)	U	0
MYO15A	Exon16/Exon64	c.4970T>A/c.10484dupT	p.(Ile1657Asn)/p.(Glu3496fs)	U；P	0
FOXC1	Exon1	c.745G>C	p.(Gly249Arg)	U	0
PTPN11	Exon1	c.5C>T	p.(Thr2Ile)	U	0
CLDN14	Exon3	c.83C>T	p.(Pro28Leu)	U	0
MYO15A	Intron63	c.10350+2T>G	p.?	P	0
MITF	Exon7	c.672_673dupTA	p.(Lys225fs)	P	0
TMC1	Intron9	c.453+5G>A	p.?	U	0
COL1A1	Exon21	c.1442C>A	p.(Pro481His)	U	0
COL9A1	Exon5/Exon5	c.347C>T/c.352C>T	p.(Thr116Met)/p.(Arg118*)	U；P	0/0.00022
TRPV4	Exon9	c.1529G>A	p.(Arg510Gln)	U	0
FLNB	Exon23	c.9747_9748del/c.3964G>A	p.(Val1322Ile)	U	0
FGFR3	Exon8	c.952G>C	p.(Asp318His)	U	0
COL2A1	Exon51	c.3872C>T	p.(Pro1291Leu)	U	0
MYO7A	Exon7/Exon47	c.638T>A/c.6367C>T	.p.(Phe213Tyr)/p.(Pro2123Ser)	U；U	0
HOMER2	Exon6	c.506T>C	p.(Val169Ala)	U	0
OTOF	Exon44	c.5668T>C	p.(Trp1890Arg)	U	0
TMC1	Exon15	c.1110C>A	p.(Phe370Leu)	U	0
MITF	Exon9	c.871C>T	p.(Gln291*)	P	0
LARS2	Exon17/Exon12	c.1987C>T/c.1196A>G	p.(Arg663Trp)/p.(Glu399Gly)	U；U	0/0
COL4A6	Exon31	c.3089G>A	p.(Gly1030Asp)	U	0
USH2A	Exon2	c.99_100insT	p.(Arg34fs)	P	0
MYH9	Intron3	c.490+9C>A	p.?	U	0
DSPP	Exon5	c.3660_3668del	p.(Ser1229_Ser1231del)	U	0
USH2A	Intron39/Exon6	c.7451+3G>C/c.1105G>A	p.?/p.(Val369Met)	U；U	0
MT-RNR1		m.961delTinsC(n)	1	U	0
TMC1	Exon18	c.1672dupT	p.(Cys558fs)	P	0.00022
TBC1D24	Exon2	c.469C>T	p.(Arg157Cys)	U	0.00022
CLRN1	Exon1	c.121_136dup16	p.(Val47fs)	P	0.00022
MITF	Exon7	c.650G>A	p.(Arg217Lys)	U	0
SH3TC2	Exon11\Exon11	c.1378C>T\c.1211C>T	p.(Gln460*)\p.(Pro404Leu)	P；U	0
TRIOBP	Exon7\Exon7	c.2176C>T\c.3643delC	p.(Arg726*)\p.(Gln1215fs)	P；P	0.00116/0
MYO15A	Exon14/Intron	c.4760T>G/c.9690+1G>A	p.(Leu1587Arg)/p.?	U；P	0
USH1C	Exon5	c.434G>A	p.(Cys145Tyr)	U	0
USH2A	Exon70\Exon13	c.15233C>G\c.2802T>G	p.(Pro5078Arg)\	U；U	0.00022/0.0044
TMC1	Exon18	c.1672dupT	p.(Cys558fs)	P	0.00022
MYO1A	Exon12	c.1061_1062del	p.(Phe354*)	U	0
SOX10	Exon2	c.398A>G	p.(Glu133Gly)	U	0
MYO1A	Exon11	c.935_937del	p.(Glu312del)	U	0
WFS1	Exon8	c.2051C>T	p.(Ala684Val)	L	0
SOX10	Exon3	c.448A>G	p.(Lys150Glu）	U	0
PTPN11	Exon7	c.836A>G	p.(Tyr279Cys)	P	0
MITF	Exon7	c.647_648delinsTT	p.(Arg216Ile)	U	0
MARVELD2	Exon2	c.782G>A	p.(Gly261Glu)	U	0.00066
MYO7A	Intron30	c.3924+8C>A	p.?	U	0
LOXHD1	Exon28\Exon4	c.4282C>T\c.441C>T	p.(Arg1428*)\p.(Ser147=)	P；U	0
MYO15A	Exon23\Intron43	c.5693G>A\c.8149-11T>A	p.(Arg1898Gln)\p.?	U；U	0
LOXHD1	Exon38\Exon10	c.5888delG\c.1420G>T	.p.(Gly1963fs)\p.(Glu474*)	P；P	0
SLC17A8	Exon2	c.161C>T	p.(Pro54Leu)	U	0
TMC1	Exon12	c.697G>A	p.(Glu233Lys)	U	0
P2RX2	Exon11	c.1078G>A	p.(Asp360Asn)	U	0
MYO15A	Intron63	c.10350+2T>G	p.?	P	0
MITF	Intron6	c.634+1G>A	p.？	LP	0
USH2A	Exon37 Exon21	c.6998T>C c.4616C>T	p.(Val2333Ala) p.(Thr1539Ile)	U U	0.00638/0.00132
CDH23	Exon44 Exon31	c.5985C>A c.3902T>A	p.(Tyr1995*) p.(Ile1301Asn)	LP；U	0
OTOG	Exon19 Exon35	c.2438A>G c.6017C>T	p.(Asp813Gly) p.(Ala2006Val)	U；U	0.00132/0.00242
USH2A	Exon47 Intron5	c.9259G>A c.848+5G>C	p.(Val3087Ile) p.?	U；U	0.0022/0.0341
SIX5	Exon2	c.1105C>A	p.(Pro369Thr)	U	0
CEACAM16	Exon4	c.539C>A	p.(Ser180Tyr)	U	0
TBL1Y	Intron8	c.457+1G>C	p.?	LP	0.02137
MYO7A	Exon14	c.1564A>T	p.(Thr522Ser)	U	0
YAP1	Exon1	c.233C>T	p.(Ala78Val)	U	0
COL11A1	Exon4	c.611C>T	p.(Thr204Met)	U	0.0011
TNC	Exon7	c.2491G>A	p.(Asp831Asn)	U	0.0033
USH1G	Exon2	c.424G>T	p.(Glu142*)	LP	0
GJB3	Exon2	c.580G>A	p.(Ala194Thr)	U	0.00462
CABP2	Exon5	c.487delG	p.(Glu163Serfs)	LP	0.00022
USH1G	Exon2	c.424G>T	p.(Glu142*)	LP	0
OTOF	Intron32 Intron46	c.4023+1G>A c.6012-10C>T	p.？ p.？	LP U	0.00704/0
COL11A2	Exon2 Intron65	c.230C>A c.5071-5T>G	p.(Pro77Gln) p.？	U；U	0.00308/0.00308
BDP1	Exon2；Exon35	c.282A>T；c.7189T>G	p.(Arg94Ser) p.(Tyr2397Asp)	U；U	0.0083000，0.0084000
WFS1	Exon8 Exon8	c.1820C>T c.2603G>A	p.(Pro607Leu) p.(Arg868His)	U；U	0.00088/0.00022
TECTA	Exon13	c.4441A>G	p.(Ser1481Gly)	U	0
CD164	Exon2	c.218T>A	p.(Val73Asp)	U	0
TRRAP	Exon49	c.7241G>C	p.(Gly2414Ala)	U	0
GJB3	Exon2	c.538C>T	p.(Arg180*)	U	0.00154
TBC1D24	Exon8	c.1570C>T	p.(Arg524Trp)	U	0.01034
GSDME	Exon10	c.1277_1279del	p.(D426del)	U	0.00022
USH2A	Intron54；Intron5	c.10740+7G>A；c.848+5G>C	p.?；p.?	U；U	0.00044/0.0341
COL11A1	Exon59	c.4363C>T	p.(Pro1455Ser)	U	0.00044
MYO7A	Exon43	c.5880_5882del	p.(F1963del)	LP	0
COL11A2	Exon5	c.688G>T	p.(Gly230Trp)	U	0.01254
MYO7A	Exon31	c.3935T>C	p.(Leu1312Pro)	U	0
MYO15A	Intron58 Exon17	c.9690+1G>A c.5023T>C	p.？ p.(Phe1675Leu)	P；U	0
CDH23	Exon46	c.6649A>G	p.(Lys2217Glu)	U	0
MYO7A	Exon39	c.5374G>A	p.(Val1792Ile)	U	0.0011
OTOF	Exon16	c.1829delT	p.(Phe610Serfs)	LP	0
CDH23	Exon46 Intron2	c.6654C>A c.68-3C>T	p.(Asp2218Glu) p.？	U；U	0.00044/0.00264
WHRN	Exon6 Exon9	c.1352G>A c.2044C>T	p.(Gly451Asp) p.(Arg682Trp)	U；U	0.04619/0.00022
WFS1	Exon7	c.818A>C	p.(Glu273Ala)	U	0.00088
MYH14	Exon27	c.3698G>A	p.(Arg1233Gln)	U	0.00022
TCOF1	Exon18	c.2933C>G	p.(Ala978Gly)	U	0
OTOG	Exon35 Exon39	c.6017C>T c.6737A>G	p.(Ala2006Val) p.(His2246Arg)	U；U	0.00242/0.00066
COL11A2	Intron24	c.2017-5T>G	p.?	U	0.00198
CDH23	Exon36 Exon16	c.4783G>A c.1765G>A	p.(Glu1595Lys) p.(Asp589Asn)	U；U	0/0
COL11A2	Exon5	c.688G>T	p.(Gly230Trp)	U	0.01254
TMC1	Exon16	c.1333C>T	p.(Arg445Cys)	U	0
COL4A6	Exon23	c.1925C>T	p.(Pro642Leu)	U	0.01056
CDH23	Exon27 Exon48	c.3262G>A c.6911G>A	.p.(Val1088Met) p.(Arg2304Gln)	U；U	0.0025641/0.0025036
OTOG	Exon7 Exon33	c.819G>T c.4228G>A	p.(Met273Ile) p.(Glu1410Lys)	U；U	0.00176/0.00022
WHRN	Exon	c.1352G>A	p.(Gly451Asp)	U	0.04619
DIAPH3	Exon25	c.3124C>T	p.(Arg1042Cys)	U	0.00088
MITF	Exon9	c.1060C>A	p.(Leu354Ile)	U	0
MYO7A	Intron29	c.3750+4C>T	p.？	U	0
GJB3	Exon2	c.250G>A	p.(Val84Ile)	LP	0.00176
OTOF	Exon38	c.4791delC	p.(Tyr1598Thrfs)	P	0
GJB3	Exon2	c.250G>A	p.(Val84Ile)	LP	0.00176
MYO7A	Exon11	c.1142C>T	p.(Thr381Met)	U	0.00022
PCDH15	Intron16	c.1997+1G>T	p.？	LP	0
CDH23	Exon68 Exon47	c.9860G>A c.6809G>A	p.(Gly3287Asp) p.(Arg2270His)	U；U	0.00022/0.00088
MYO7A	Exon25	c.3158delC	p.(Pro1053Leufs)	LP	0
POLG	Intron2；Exon2	c.3482+8G>C； c.150_158del	p.? ；p.(Q53_Q55del)	U；U	0.00022/0
CDH23	Exon8 ；Exon35	c.683A>G；c.4562A>G	p.(Asp228Gly) ；p.(Asn1521Ser)	U；U	0/0
CDH23	Exon35 ；Exon36	c.4562A>G ； c.4783G>A	p.(Asn1521Ser) ；p.(Glu1595Lys)	U；U	0/0
TRRAP	Exon44	c.6452C>T	p.(Thr2151Met)	U	0.00044
CDH23	Exon47	c.6809G>A	p.(Arg2270His)	U	0.00088
TMC1	Intron13	c.884+2dupT	p.？	U	0
MYO7A	Exon35	c.4619C>T	p.(Ala1540Val)	U	0
NLRP3	Exon1	c.226G>A	p.(Ala76Thr)	U	0.00154
TNC	Exon2	c.434G>A	p.(Gly145Asp)	U	0
MCM2	Exon14	c.2379G>A	p.(Met793Ile)	U	0.000599
TNC	Exon16	c.4593_4596del	p.(Leu1532Lysfs)	LP	0
ADGRV1	Exon45 ；Exon74	c.9701C>T ；c.15701A>G	p.(Ala3234Val)；p.(Lys5234Arg)	U；U	0.00088/0.0011
OTOF	Exon38	c.4791delC	p.(Tyr1598Thrfs)	P	0
EYA4	Exon9	c.721C>T	p.(Pro241Ser)	U	0
OTOG	Exon35 ；Exon39	c.6017C>T；c.6737A>G	p.(Ala2006Val) ；p.(His2246Arg)	U；U	0.00242/0.00066
DIAPH1	Exon03	c.200C>T	p.(Ala67Val)	U	0.01078
USH2A	Exon37 ；Exon46	c.7068T>G；c.9244A>G	p.(Asn2356Lys)；p.(Ile3082Val)	U；U	0.0099/0.00286
MYO7A	Exon8；Exon40	c.765C>A ；c.5518T>C	p.(Phe255Leu) ；p.(Cys1840Arg)	U；U	0.00022/0
TNC	Exon4	c.1942C>T	p.(Arg648Trp)	U	0
LHFPL5	Exon1	c.380A>G	p.(Tyr127Cys)	U	0
WFS1	Exon8 ；Exon8	c.1820C>T ；c.2603G>A	p.(Pro607Leu) ；p.(Arg868His)	U；U	0.00088/0.00022
MYO7A	Exon6 ； Exon31	c.487G>A ；c.3935T>C	p.(Gly163Arg)；p.(Leu1312Pro)	U；U	0/0
TRIOBP	Exon7 ；Intron17	c.951G>T ；c.6325-9G>A	p.(Glu317Asp) ； p.?	U；U	0.00088/0
BDP1	Exon2；Exon35	c.282A>T ；c.7189T>G	p.(Arg94Ser)；p.(Tyr2397Asp)	U；U	0.0083000/0.0084000
LOXHD1	Exon21 ；Exon31	c.3281A>G ；c.4814T>C	p.(Asp1094Gly) ；p.(Met1605Thr)	U；U	0.00176/0.0011
OTOF	Intron18	c.2215-1G>C	p.？	LP	0.00022
SLC17A8	Exon9	c.1120G>T	p.(Ala374Ser)	U	0.00704
TECTA	Exon10 ；Exon10	c.3511G>A；c.3149C>A	p.(Val1171Met) ；p.(Thr1050Asn)	U；U	0.0022/0
PCDH15	Intron16	c.1997+1G>T	p.？	LP	0
EYA4	Exon4	c.189_190insAAA	p.(Val63_Thr64insLys)	U	0
DIAPH1	Exon3	c.200C>T	p.(Ala67Val)	U	0.01078
TMC1	Exon7	c.196G>A	p.(Ala66Thr)	U	0
DMXL2	Exon12	c.1730C>T	p.(Thr577Met)	U	0.0014
REST	Exon4	c.2644T>A	p.(Leu882Ile)	U	0.00198
COL11A2	Intron65；Exon2	c.5071-5T>G；c.230C>A	p.？；p.(Pro77Gln)	U；U	0.00308/0.00308
WFS1	Exon8	c.1309G>A	p.(Gly437Ser)	U	0.01056
TNC	Exon8	c.2813T>C	p.(Val938Ala)	U	0.00176
TRIOBP	Exon7 ；Exon7	c.964G>T；c.3671C>T	p.(Ala322Ser) ；p.(Pro1224Leu)	U；U	0.0066/0.0006
COL11A2	Exon5	c.688G>T	p.(Gly230Trp)	U	0.01254
SLC17A8	Exon9	c.1120G>T	p.(Ala374Ser)	U	0.00704
WHRN	Intron8；Exon6	c.1699-7T>C；c.1352G>A	p.？；p.(Gly451Asp)	U；U	0.00132/0.04619
TECTA	Exon18	c.5678A>G	p.(Asn1893Ser)	U	0
MYO15A	Exon63	c.10258_10260del	p.(Phe3420del)	LP	0.0044
WHRN	Exon6 ；Exon9	c.1352G>A；c.2044C>T	p.(Gly451Asp) ；p.(Arg682Trp)	U；U	0.04619/0.00022
PAX3	Exon5	c.602C>G	p.(Ser201*)	LP	0
MYO15A	Exon50	c.8944C>T	p.(Gln2982*)	LP	0.00704
KCNQ4	Exon14	c.2014G>A	p.(Val672Met)	U	0.00132
COL11A2	Exon51	c.3725C>T	p.(Ser1242Leu)	U	0.00132
COL4A5	Exon33	c.2858G>T	p.(Gly953Val)	U	0.02948
TRRAP	Intron36	c.5259+4A>C	p.?	U	0.00088
COL11A2	Exon30	c.2336C>T	p.(Pro779Leu)	U	0.00022
OTOF	Intron18	c.2215-1G>C	p.?	LP	0.00022
CDH23	Exon31 ；Exon47	c.4054G>A；c.6809G>A	p.(Ala1352Thr)；p.(Arg2270His)	U；U	0/0.00088
BDP1	Exon2；Exon35	c.282A>T ；c.7189T>G	p.(Arg94Ser)；p.(Tyr2397Asp)	U；U	0.0083000/0.0084000
MYO7A	Exon7	c.634C>T	p.(Arg212Cys)	P	0
MYO7A	Exon8 ；Exon40	c.765C>A ；c.5518T>C	p.(Phe255Leu) ；p.(Cys1840Arg)	U；U	0.00022/0
DMXL2	Exon9	c.1018G>A	p.(Ala340Thr)	U	0
PCDH15	Exon18	c.2138A>G	p.(Asn713Ser)	U	0.0011
USH2A	Exon66；Exon52	c.14567A>G ；c.10312G>A	p.(Asn4856Ser) ；p.(Ala3438Thr)	U；U	0/0.00704
USH2A	Intron5 ；Exon19	c.848+5G>C；c.4241C>T	p.?；p.(Ala1414Val)	U；U	0.0341/0.0006
TECTA	Exon13	c.4315C>A	p.(Leu1439Ile)	U	0.01276
CCDC50	Exon9	c.1156A>G	p.(Met386Val)	U	0.00022
DIAPH3	Exon28	c.3345delA	p.(Ser1117Hisfs)	U	0
USH2A	Exon67 ；Exon30	c.14600A>T ；c.6001C>T	p.(His4867Leu) ；p.(Arg2001Cys)	U；U	0/0.00418
USH2A	Exon67；Exon30	c.14600A>T ；c.6001C>T	p.(His4867Leu)；p.(Arg2001Cys)	U；U	0/0.00418
